# Supplementary material for: Analysis of the Single-Cell Heterogeneity of Adenocarcinoma Cell Lines and the Investigation of Intratumor Heterogeneity Reveals the Expression of Transmembrane Protein 45A (TMEM45A) in Lung Adenocarcinoma Cancer Patients
Source: Cancers (Basel). 2021 Dec 29;14(1):144. doi: 10.3390/cancers14010144 (PMC8750076; doi:10.3390/cancers14010144)
Supplement: Supplementary file 1 [file cancers-14-00144-s001.zip]

Archive with 9 entries (9 files):
- Supplementary Figure Legend.pdf
- Supplementary Figure S1.tif
- Supplementary Figure S2.tif
- Supplementary Figure S3.tif
- Supplementary Figure S4.xlsx
- Supplementary Table Legend.pdf
- Supplementary Table S4.xlsx
- Supplementary Table S5.xlsx
- Supplementary Tables S1-S3.pdf
