# Supplementary material for: Analysis of the Single-Cell Heterogeneity of Adenocarcinoma Cell Lines and the Investigation of Intratumor Heterogeneity Reveals the Expression of Transmembrane Protein 45A (TMEM45A) in Lung Adenocarcinoma Cancer Patients
Source: Cancers (Basel). 2021 Dec 29;14(1):144. doi: 10.3390/cancers14010144 (PMC8750076; doi:10.3390/cancers14010144)
Supplement: Supplementary file 1 [file cancers-14-00144-s001.zip › Supplementary Figure S4.xlsx]

## Sheet: _xltb_storage_
XL Toolbox Settings
	export_preset	<?xml version="1.0" encoding="utf-16"?>_x000D_ <Preset xmlns:xsd="http://www.w3.org/2001/XMLSchema" xmlns:xsi="http://www.w3.org/2001/XMLSchema-instance">_x000D_ <Name>Tiff, 300 dpi, RGB, White canvas</Name>_x000D_ <Dpi>600</Dpi>_x000D_ <FileType>Tiff</FileType>_x000D_ <ColorSpace>Rgb</ColorSpace>_x000D_ <Transparency>WhiteCanvas</Transparency>_x000D_ <UseColorProfile>false</UseColorProfile>_x000…
	export_path	C:\Users\szebe\Desktop\NSCLC_cells\HU_cikk\Submission\Figure_10.tif
