# Supplementary material for: Analysis of the Single-Cell Heterogeneity of Adenocarcinoma Cell Lines and the Investigation of Intratumor Heterogeneity Reveals the Expression of Transmembrane Protein 45A (TMEM45A) in Lung Adenocarcinoma Cancer Patients
Source: Cancers (Basel). 2021 Dec 29;14(1):144. doi: 10.3390/cancers14010144 (PMC8750076; doi:10.3390/cancers14010144)
Supplement: Supplementary file 1 [file cancers-14-00144-s001.zip › Supplementary Table S4.xlsx]

## Sheet: Munka1
						Supplementary Table 4. Primers used in this study
						Gene Symbol (MGI)	Product	Accession Number	Forward Primer	Reverse Primer	Amplicon length
						VEGFA	vascular endothelial growth factor	NM_001204384.1; NM_001171622.1; NM_001033756.2; NM_001025370.2; NM_001025369.2; NM_001025367.2; NM_003376.5; NM_001025366.2; NM_001025368.2	GCTCGGTGCTGGAATTTGATA	AAGTGGGGAATGGCAAGCAA	124
						PDGFB	platelet-derived growth factor-B	NM_033016.3; NM_002608.3	CTGAGTGACCACTCGATCCG	CGGGTCATGTTCAGGTCCAA	101
						SLC2A1	glucose transporter-1	NM_006516.3	TGGCATCAACGCTGTCTTCT	AGCCAATGGTGGCATACACA	83
						LDHA	lactate dehydrogenase A	NM_005566.4; NM_001165416.1; NM_001165415.1; NM_001165414.1; NM_001135239.1	ACGTACTGCATTTGCCCCTT	CAGGATGTGACTCACTGGGAA	115
						PGK1	phosphoglycerate kinase 1	NM_000291.4	CTGTGCCAAATGGAACACGG	ATTGCTGAGAGCATCCACCC	112
						PDK1	pyruvate dehydrogenase kinase 1	NM_002610.4; NM_001278549.1	AGATGAGTGACCGAGGAGGT	GGAGGTCTCAACACGAGGTC	98
						CXCL12	C-X-C motif chemokine ligand 12 (SDF-1)	NM_001033886.2; NM_199168.3; NM_001178134.1; NM_000609.6	CTACAGATGCCCATGCCGAT	CAGCCGGGCTACAATCTGAA	109
						CXCR4	C-X-C motif chemokine receptor 4	NM_003467.2; NM_001008540.2; NM_001348059.1; NM_001348060.1; NM_001348056.1	ATCAGTCTGGACCGCTACCT	CCAGACGCCAACATAGACCA	96
						PLAUR	plasminogen activator, urokinasereceptor	NM_002659.4; NM_001301037.1; NM_001005377.2; NM_001005376.2	GGCTTGAAGATCACCAGCCT	TGCATTCGAGGTAACGGCTT	109
						LAMP2	lysosomal associated membrane protein 2	NM_002294.2; NM_013995.2; NM_001122606.1	TTCAGACCATGGCACTGTGA	GGTCCGAACTGCACTGCTAT	84
						CA9	carbonic anhydrase 9	NM_001216.3	GGAGCCTAGAGGCTGGATCT	GCAGGACAGGACAGTTACCG	82
						PLAU	plasminogen activator, urokinase	M_001319191.1; NM_001145031.2; NM_002658.5	CCGCTTTCTTGCTGGTTGTC	TGGCACAGGCAAATCCATCT	102
						TMEM45A	transmembrane protein 45A	NM_018004.2	GGAGCTATTGCGGTCAAGTC	GGGGATACAGGACAAATCCA	74
						ACTB	beta-actin	NM_001101.5	CCAACCGCGACAACATGA	CCAGAGGCGTACAGGGATAC	97
							v
