# Supplementary material for: Analysis of the Single-Cell Heterogeneity of Adenocarcinoma Cell Lines and the Investigation of Intratumor Heterogeneity Reveals the Expression of Transmembrane Protein 45A (TMEM45A) in Lung Adenocarcinoma Cancer Patients
Source: Cancers (Basel). 2021 Dec 29;14(1):144. doi: 10.3390/cancers14010144 (PMC8750076; doi:10.3390/cancers14010144)
Supplement: Supplementary file 1 [file cancers-14-00144-s001.zip › Supplementary Table S5.xlsx]

## Sheet: _xltb_storage_
XL Toolbox Settings
	export_preset	<?xml version="1.0" encoding="utf-16"?>_x000D_ <Preset xmlns:xsd="http://www.w3.org/2001/XMLSchema" xmlns:xsi="http://www.w3.org/2001/XMLSchema-instance">_x000D_ <Name>Tiff, 300 dpi, RGB, White canvas</Name>_x000D_ <Dpi>600</Dpi>_x000D_ <FileType>Tiff</FileType>_x000D_ <ColorSpace>Rgb</ColorSpace>_x000D_ <Transparency>WhiteCanvas</Transparency>_x000D_ <UseColorProfile>false</UseColorProfile>_x000…
	export_path	C:\Users\szebe\Desktop\NSCLC_cells\HU_cikk\Submission\final_submission\Figure_6_qRTPCR.tif

## Sheet: Supplementary Table 5
				Patient	Age	Gender	TNM	Tumor Diameter (mm)	Diagnosis
				Patient 1	79	female	pT1bN2M0	11	invasive acinar adenocarcinoma
				Patient 2	59	female	pT3N0M0	19	invasive acinar adenocarcinoma
				Patient 3	64	female	pT2bN2M0	48	invasive acinar adenocarcinoma
				Patient 4	64	female	pT1cN1M0	27	invasive papillary adenocarcinoma
				Patient 5	74	female	pT3N0M0	43	invasive papillary adenocarcinoma
				Patient 6	58	female	pT1bN0M0	14	invasive papillary adenocarcinoma
				Patient 7	76	male	pT2bN0M0	45	invasive papillary adenocarcinoma
				Patient 8	63	female	pT1aN0M0	11	invasive papillary adenocarcinoma
				Patient 9	65	male	pT1cN0M0	29	invasive micropapillary adenocarcinoma
				Patient 10	59	female	pT1cN0M0	25	invasive adenocarcinoma
				Patient 11	63	female	pT1aN0M0	9	invasive adenocarcinoma
				Patient 12	63	female	pT1cN0M0	23	invasive adenocarcinoma
				Patient 13	60	female	pT1cN0M0	23	invasive adenocarcinoma
				Patient 14	57	female	pT1aN0M1	20	invasive adenocarcinoma
				Patient 15	79	female	pT2aN2M0	32	invasive adenocarcinoma
				Patient 16	79	female	pT2aN2M0	36	collision tumor (dedifferentiated adenocarcinoma and neuroendocrin small cell lung carcinoma)
				Patient 17	60	female	pT3N0M0	10	collision tumor (invasive acinar adenocarcinoma and II-type carcinoid lung tumor)
				Patient 18	22	female	not applicable	not applicable	Pneumothorax
				Patient 19	57	female	not applicable	not applicable	Pneumothorax
				Patient 20	19	male	not applicable	not applicable	Pneumothorax
